# Supplementary material for: Significant Detection of Porcine Circovirus 3 and Porcine Circovirus 4 in Wild Boars from Mid-Western Spain Without Apparent Sanitary Consequences
Source: Animals (Basel). 2025 Feb 12;15(4):523. doi: 10.3390/ani15040523 (PMC11852179; doi:10.3390/ani15040523)
Supplement: Supplementary file 1 [file animals-15-00523-s001.zip]

Archive with 1 entries (1 files):
- animals-3408833-supplementary.xlsx
