# Supplementary material for: Significant Detection of Porcine Circovirus 3 and Porcine Circovirus 4 in Wild Boars from Mid-Western Spain Without Apparent Sanitary Consequences
Source: Animals (Basel). 2025 Feb 12;15(4):523. doi: 10.3390/ani15040523 (PMC11852179; doi:10.3390/ani15040523)
Supplement: Supplementary file 1 [file animals-15-00523-s001.zip › animals-3408833-supplementary.xlsx]

## Sheet: Table S1
Reference	Year	Estate	Provincie	pcr_PCV3	ct_value_PCV3	pcr_PCV4	ct_value_PCV4	Tb_lesions	Tb_pattern	supplementation	Sex	Age	GroupAge	Brisk_fat	Breeding_status	Litter_size	intrauterine_mortality	lung_score
1696	2011-2012	K	Jaen	positive	27553	negative	NA	NA	NA	yes	female	1.5	subadult	7.41588	no_active	NA	NA	24
1698	2011-2012	K	Jaen	positive	33143	positive	28.5766	positive	generalized	yes	female	1.5	subadult	12.8426	no_active	NA	NA	5
1699	2011-2012	K	Jaen	positive	34945	positive	31.0724	positive	generalized	yes	female	3	adult	13.2464	active	1	66.6667	4
1700	2011-2012	K	Jaen	positive	25604	negative	NA	positive	localized	yes	female	3	adult	19.3462	no_active	NA	NA	3
1701	2011-2012	K	Jaen	positive	23065	positive	29.6407	positive	localized	yes	female	3	adult	19.975	no_active	NA	NA	8
1702	2011-2012	K	Jaen	positive	29742	positive	34.2029	positive	localized	yes	female	NA	NA	18.9418	no_active	NA	NA	5
1703	2011-2012	K	Jaen	positive	32191	positive	36.4219	positive	localized	yes	female	1.7	subadult	20.904	active	NA	NA	NA
1704	2011-2012	K	Jaen	positive	33768	positive	26.7272	positive	localized	yes	female	NA	NA	16.5916	active	5	16.6667	NA
1705	2011-2012	K	Jaen	positive	34585	positive	30.6417	positive	localized	yes	male	3	adult	12.1993	NA	NA	NA	NA
1706	2011-2012	K	Jaen	positive	31528	positive	24.9401	positive	localized	yes	male	5	adult	20.428	NA	NA	NA	NA
1712	2011-2012	A	Caceres	negative	NA	positive	36.4034	negative	NA	no	male	2.5	adult	11.7662	NA	NA	NA	7
1713	2011-2012	A	Caceres	positive	35864	positive	35.8133	positive	generalized	no	female	3	adult	18.7588	no_active	NA	NA	1
1745	2011-2012	J	Badajoz	positive	38163	negative	NA	NA	NA	yes	male	2	adult	13.9774	NA	NA	NA	NA
1746	2011-2012	J	Badajoz	positive	35309	negative	NA	negative	NA	yes	female	2.5	adult	18.4066	no_active	NA	NA	5
1747	2011-2012	J	Badajoz	negative	NA	negative	NA	negative	NA	yes	female	2	adult	19.9018	active	NA	NA	1
1748	2011-2012	J	Badajoz	positive	36496	negative	NA	negative	NA	yes	female	2.5	adult	19.9766	no_active	NA	NA	NA
1755	2011-2012	J	Badajoz	positive	35.44	positive	36.3702	positive	localized	yes	female	3	adult	20.4347	no_active	NA	NA	6
1768	2011-2012	I	Caceres	positive	30895	negative	NA	positive	localized	yes	female	2	adult	24.2551	active	4	0	0
1771	2011-2012	H	Toledo	positive	26381	negative	NA	positive	localized	yes	female	2.5	adult	25.5343	active	NA	NA	3
1774	2011-2012	H	Toledo	positive	35801	negative	NA	positive	localized	yes	female	3	adult	26.9361	active	NA	NA	0
1808	2011-2012	G	Madrid	positive	33636	negative	NA	positive	localized	no	female	2.5	adult	19.9408	no_active	NA	NA	9
2240	2011-2010	Q	Badajoz	positive	32.8152	negative	NA	NA	NA	yes	NA	NA	NA	NA	NA	NA	NA	NA
2243	2011-2011	Q	Badajoz	positive	31.9834	negative	NA	NA	NA	yes	NA	NA	NA	NA	NA	NA	NA	NA
2274	2011-2012	M	Badajoz	positive	34866	negative	NA	NA	NA	yes	female	2	adult	16.103	NA	NA	NA	8
2280	2011-2012	M	Badajoz	positive	34101	positive	34.6955	NA	NA	yes	male	4	adult	10.4425	NA	NA	NA	NA
2285	2011-2012	M	Badajoz	positive	31615	positive	31.83	NA	NA	yes	female	3	adult	19.4685	active	5	0	0
2287	2011-2012	M	Badajoz	positive	32719	positive	34.3439	NA	NA	yes	male	4	adult	8.68979	NA	NA	NA	NA
2289	2011-2012	M	Badajoz	positive	35021	negative	NA	negative	NA	yes	female	5	adult	20.3071	no_active	NA	NA	2
2305	2011-2012	O	Ciudad_Real	positive	29804	positive	33.9163	negative	NA	yes	male	5	adult	15.1819	NA	NA	NA	3
2306	2011-2012	O	Ciudad_Real	positive	32805	positive	37.9477	negative	NA	yes	male	6	adult	12.4247	NA	NA	NA	0
2307	2011-2012	O	Ciudad_Real	negative	NA	positive	27.8999	positive	localized	yes	male	5.5	adult	13.0385	NA	NA	NA	5
2308	2011-2012	O	Ciudad_Real	negative	NA	positive	36.4485	positive	generalized	yes	male	3	adult	13.5939	NA	NA	NA	9
2309	2011-2012	O	Ciudad_Real	negative	NA	negative	NA	negative	NA	yes	male	5	adult	18.9879	NA	NA	NA	3
2310	2011-2012	D	Ciudad_Real	positive	29824	negative	NA	negative	NA	yes	male	4	adult	13.0385	NA	NA	NA	6
2311	2011-2012	D	Ciudad_Real	positive	33053	negative	NA	negative	NA	yes	male	5	adult	12.4247	NA	NA	NA	1
2312	2011-2012	D	Ciudad_Real	positive	28829	negative	NA	NA	NA	yes	male	2	adult	10.4115	NA	NA	NA	NA
2313	2011-2012	D	Ciudad_Real	positive	27893	negative	NA	NA	NA	yes	male	4	adult	12.5176	NA	NA	NA	NA
2314	2011-2012	D	Ciudad_Real	positive	26982	positive	37.9471	negative	NA	yes	male	2.5	adult	11.6333	NA	NA	NA	5
2330	2011-2012	P	Caceres	positive	31.97	negative	NA	positive	localized	no	female	2	adult	25.0864	active	5	0	5
2331	2011-2012	P	Caceres	positive	27884	positive	37.2516	positive	generalized	no	female	2	adult	26.6279	no_active	NA	NA	10
2344	2011-2012	T	Toledo	positive	31597	negative	NA	negative	NA	yes	male	6	adult	NA	NA	NA	NA	NA
2351	2011-2012	T	Toledo	positive	38808	negative	NA	negative	NA	yes	female	3	adult	2.65264	no_active	NA	NA	5
2353	2011-2012	T	Toledo	negative	NA	negative	NA	negative	NA	yes	female	0.9	juvenile	15.0395	active	3	0	5
2354	2011-2012	T	Toledo	negative	NA	negative	NA	negative	NA	yes	male	0.35	juvenile	4.23097	no_active	NA	NA	NA
2356	2011-2012	T	Toledo	negative	NA	negative	NA	positive	localized	yes	female	3.5	adult	20.0533	no_active	NA	NA	1
2363	2011-2012	I	Caceres	positive	38304	positive	37.7419	negative	NA	yes	female	4	adult	24.8076	active	4	20	2
2371	2011-2012	I	Caceres	positive	26901	positive	37.9323	NA	NA	yes	female	4	adult	26.7227	active	2	0	NA
2381	2011-2012	I	Caceres	positive	31552	positive	37.9931	NA	NA	yes	female	2.5	adult	26.687	active	3	0	NA
2385	2011-2012	R	Caceres	negative	NA	negative	NA	positive	localized	no	female	1	subadult	14.6671	NA	NA	NA	NA
2386	2011-2012	R	Caceres	negative	NA	negative	NA	positive	localized	no	male	1.5	subadult	14.1331	NA	NA	NA	8
2387	2011-2012	R	Caceres	negative	NA	negative	NA	positive	generalized	no	male	1	subadult	9.37254	NA	NA	NA	5
2392	2011-2012	R	Caceres	positive	31526	positive	37.0022	negative	NA	no	female	2.5	adult	25.899	NA	NA	NA	NA
2397	2011-2012	I	Caceres	positive	33662	negative	NA	NA	NA	yes	female	4	adult	25.9053	active	2	33.3333	5
2398	2011-2012	I	Caceres	negative	NA	negative	NA	negative	NA	yes	female	4	adult	19.6418	active	2	60	7
2402	2011-2012	I	Caceres	positive	37.13	negative	NA	negative	NA	yes	male	3	adult	17.8109	NA	NA	NA	5
2497	2012-2013	I	Caceres	positive	31843	negative	NA	negative	NA	yes	male	NA	adult	20.428	NA	NA	NA	0
2498	2012-2013	I	Caceres	positive	28609	negative	NA	positive	localized	yes	male	4	adult	18.6596	NA	NA	NA	6
2501	2012-2013	I	Caceres	positive	33971	negative	NA	negative	NA	yes	male	NA	adult	14.0525	NA	NA	NA	8
2508	2012-2013	F	Cuenca	positive	29558	negative	NA	negative	NA	yes	male	2	adult	13.14	NA	NA	NA	3
2531	2012-2013	F	Cuenca	positive	29273	negative	NA	negative	NA	yes	female	2	adult	20.8667	no_active	NA	NA	0
2547	2012-2013	F	Cuenca	negative	NA	negative	NA	negative	NA	yes	male	NA	adult	11.83	NA	NA	NA	NA
2552	2012-2013	F	Cuenca	positive	26253	positive	29.4657	negative	NA	yes	male	3	adult	9.79029	NA	NA	NA	NA
2554	2012-2013	Q	Badajoz	positive	28895	positive	29.6821	negative	NA	yes	female	2.5	adult	15.7836	no_active	NA	NA	4
2556	2012-2013	Q	Badajoz	positive	29256	negative	NA	negative	NA	yes	female	2.5	adult	21.38	NA	NA	NA	0
2557	2012-2013	Q	Badajoz	positive	25833	positive	28.1016	negative	NA	yes	male	1.2	subadult	8.67863	NA	NA	NA	0
2558	2012-2013	Q	Badajoz	positive	23105	positive	34.5902	positive	localized	yes	female	2	adult	18.3524	no_active	NA	NA	4
2563	2012-2013	Q	Badajoz	positive	27876	positive	38.8752	negative	NA	yes	male	1.5	subadult	11.8409	NA	NA	NA	0
2564	2012-2013	Q	Badajoz	positive	32728	positive	32.1976	negative	NA	yes	female	2.5	adult	25.9053	active	4	0	2
2567	2012-2013	Q	Badajoz	negative	NA	positive	33.7514	negative	NA	yes	male	2.5	adult	11.4614	NA	NA	NA	5
2582	2012-2013	G	Madrid	positive	39467	positive	37.746	positive	localized	no	female	NA	adult	19.7551	active	NA	NA	5
2583	2012-2013	G	Madrid	positive	38.61	negative	NA	positive	generalized	no	female	2.5	adult	20.068	no_active	NA	NA	5
2584	2012-2013	G	Madrid	negative	NA	negative	NA	positive	generalized	no	female	3	adult	19.9619	active	1	50	0
2585	2012-2013	G	Madrid	positive	38295	negative	NA	negative	NA	no	female	3	adult	20.3182	active	NA	NA	3
2586	2012-2013	G	Madrid	negative	NA	negative	NA	positive	generalized	no	female	2	adult	17.3295	no_active	NA	NA	1
2587	2012-2013	G	Madrid	positive	36161	negative	NA	positive	generalized	no	female	NA	adult	25.3632	active	5	16.6667	3
2593	2012-2013	G	Madrid	negative	NA	negative	NA	positive	generalized	no	male	1.8	subadult	12.7251	NA	NA	NA	3
2594	2012-2013	G	Madrid	positive	39396	negative	NA	positive	localized	no	female	NA	adult	24.1694	active	7	0	6
2595	2012-2013	G	Madrid	negative	NA	negative	NA	positive	localized	no	female	NA	adult	18.6089	active	5	NA	6
2614	2012-2013	J	Badajoz	positive	32322	negative	NA	negative	NA	yes	female	NA	adult	17.9301	active	NA	NA	9
2615	2012-2013	J	Badajoz	positive	26.82	negative	NA	negative	NA	yes	female	NA	adult	17.9453	NA	NA	NA	1
2616	2012-2013	J	Badajoz	positive	32204	positive	33.7873	positive	localized	yes	female	NA	adult	14.3481	no_active	NA	NA	4
2619	2012-2013	J	Badajoz	positive	28109	negative	NA	negative	NA	yes	female	2	adult	15.7191	active	NA	NA	4
2623	2012-2013	J	Badajoz	positive	36497	negative	NA	negative	NA	yes	female	3	adult	20.3468	active	NA	NA	3
2632	2012-2013	A	Caceres	positive	36993	negative	NA	negative	NA	no	female	2.5	adult	21.6969	no_active	NA	NA	3
2633	2012-2013	A	Caceres	positive	24302	negative	NA	positive	localized	no	female	1.8	subadult	19.9515	active	NA	NA	NA
2651	2012-2013	H	Toledo	positive	26968	negative	NA	positive	generalized	yes	male	3	adult	11.5047	NA	NA	NA	2
2652	2012-2013	H	Toledo	positive	31558	negative	NA	positive	localized	yes	female	3	adult	18.6089	NA	NA	NA	1
2653	2012-2013	H	Toledo	positive	29348	negative	NA	positive	generalized	yes	female	NA	adult	25.6109	active	4	20	1
2654	2012-2013	H	Toledo	positive	32188	negative	NA	negative	NA	yes	female	2	adult	20.5675	active	NA	NA	1
2658	2012-2013	H	Toledo	positive	22957	negative	NA	negative	NA	yes	male	1	subadult	12.0927	NA	NA	NA	3
2660	2012-2013	H	Toledo	positive	36576	positive	35.4758	positive	generalized	yes	female	1	subadult	11.1705	no_active	NA	NA	0
2661	2012-2013	H	Toledo	positive	24111	positive	37.5507	negative	NA	yes	female	2	adult	20.5078	active	3	25	0
2662	2012-2013	H	Toledo	positive	35389	negative	NA	positive	generalized	yes	female	1	subadult	11.1428	NA	NA	NA	7
2673	2012-2013	E	Caceres	positive	30.36	negative	NA	positive	localized	no	female	NA	NA	NA	NA	NA	NA	1
2674	2012-2013	E	Caceres	positive	37732	negative	NA	positive	localized	no	male	NA	NA	NA	NA	NA	NA	1
2675	2012-2013	E	Caceres	positive	37172	negative	NA	positive	localized	no	female	NA	NA	NA	NA	NA	NA	1
2677	2012-2013	E	Caceres	positive	32	negative	NA	positive	localized	no	male	NA	NA	NA	NA	NA	NA	0
2711	2012-2013	T	Toledo	negative	NA	negative	NA	positive	localized	yes	female	NA	adult	NA	active	NA	NA	2
2712	2012-2013	C	Badajoz	positive	27612	negative	NA	negative	NA	yes	female	NA	adult	27.1307	active	4	0	NA
2713	2012-2013	C	Badajoz	positive	34061	positive	37.2657	negative	NA	yes	female	NA	adult	24.2551	active	4	0	2
2714	2012-2013	C	Badajoz	positive	27562	negative	NA	negative	NA	yes	female	3	adult	26.9361	active	5	0	3
2715	2012-2013	C	Badajoz	positive	36577	positive	37.619	positive	generalized	yes	female	NA	adult	24.3682	active	3	40	1
2718	2012-2013	C	Badajoz	positive	26484	negative	NA	positive	generalized	yes	female	NA	adult	11.1299	no_active	NA	NA	2
2719	2012-2013	C	Badajoz	positive	33475	negative	NA	negative	NA	yes	female	NA	adult	26.9361	active	3	40	2
2721	2012-2013	C	Badajoz	positive	29568	negative	NA	negative	NA	yes	female	NA	adult	9.23339	active	NA	NA	3
2742	2012-2013	B	Badajoz	positive	19847	negative	NA	negative	NA	yes	female	3	adult	26.2056	NA	NA	NA	4
2743	2012-2013	B	Badajoz	positive	34273	positive	36.4235	negative	NA	yes	female	4	adult	26.4008	NA	NA	NA	6
2744	2012-2013	B	Badajoz	positive	28744	negative	NA	negative	NA	yes	female	4	adult	26.4434	NA	NA	NA	0
2745	2012-2013	B	Badajoz	positive	37205	positive	36.7555	negative	NA	yes	female	5	adult	26.6155	NA	NA	NA	1
2747	2012-2013	B	Badajoz	positive	33.08	positive	35.9742	negative	NA	yes	male	5	adult	20.3551	NA	NA	NA	0
2748	2012-2013	B	Badajoz	positive	36963	positive	35.9236	negative	NA	yes	male	0.6	juvenile	8.54329	NA	NA	NA	3
2749	2012-2013	B	Badajoz	negative	NA	negative	NA	negative	NA	yes	female	0.6	juvenile	10.9584	NA	NA	NA	5
2750	2012-2013	B	Badajoz	positive	36834	negative	NA	NA	NA	yes	male	0.6	juvenile	8.51207	NA	NA	NA	NA
2751	2012-2013	B	Badajoz	positive	36726	negative	NA	negative	NA	yes	male	0.6	juvenile	8.65161	NA	NA	NA	3
2772	2012-2013	L	Jaen	positive	37911	positive	36.523	positive	generalized	yes	male	0.7	juvenile	8.54329	NA	NA	NA	6
2773	2012-2013	L	Jaen	positive	37001	negative	NA	positive	generalized	yes	male	0.6	juvenile	5.60203	NA	NA	NA	1
2774	2012-2013	L	Jaen	positive	36102	positive	34.4482	positive	generalized	yes	female	0.9	juvenile	11.0987	NA	NA	NA	1
2775	2012-2013	L	Jaen	positive	36039	negative	NA	positive	localized	yes	male	0.8	juvenile	7.56033	NA	NA	NA	2
2776	2012-2013	L	Jaen	positive	27877	negative	NA	positive	localized	yes	female	0.7	juvenile	10.3991	NA	NA	NA	4
2777	2012-2013	L	Jaen	negative	NA	negative	NA	positive	localized	yes	female	0.8	juvenile	11.1291	NA	NA	NA	5
2778	2012-2013	L	Jaen	negative	NA	positive	35.5909	positive	generalized	yes	female	0.9	juvenile	10.6489	NA	NA	NA	1
2779	2012-2013	L	Jaen	positive	39441	positive	23.7272	negative	NA	yes	male	1.1	subadult	8.54329	NA	NA	NA	0
2780	2012-2013	L	Jaen	positive	38287	positive	29.976	positive	generalized	yes	female	1	subadult	7.44629	NA	NA	NA	13
2781	2012-2013	L	Jaen	negative	NA	positive	36.7121	negative	NA	yes	male	1	subadult	8.66646	NA	NA	NA	2
2782	2012-2013	P	Caceres	positive	36505	negative	NA	positive	localized	no	female	2.5	adult	NA	active	1	NA	NA
2783	2012-2013	P	Caceres	positive	30355	negative	NA	positive	localized	no	female	2.9	adult	NA	active	6	0	0
2785	2012-2013	P	Caceres	positive	22475	negative	NA	positive	localized	no	female	3	adult	NA	no_active	NA	NA	3
2786	2012-2013	P	Caceres	positive	25583	negative	NA	positive	generalized	no	female	2	adult	NA	active	1	66.6667	3
2789	2012-2013	P	Caceres	positive	33708	negative	NA	positive	generalized	no	male	2	adult	NA	NA	NA	NA	1
2791	2012-2013	P	Caceres	positive	21112	negative	NA	positive	localized	no	female	2.5	adult	NA	active	4	0	1
2792	2012-2013	P	Caceres	positive	33771	negative	NA	positive	generalized	no	female	2.2	adult	NA	active	4	0	2
2793	2012-2013	P	Caceres	positive	31354	negative	NA	positive	generalized	no	male	3	adult	NA	NA	NA	NA	1
2794	2012-2013	S	Toledo	positive	30058	negative	NA	positive	localized	yes	male	1	subadult	12.433	NA	NA	NA	1
2795	2012-2013	S	Toledo	positive	27077	negative	NA	negative	NA	yes	female	2.5	adult	26.9361	active	6	0	1
2796	2012-2013	S	Toledo	positive	26808	negative	NA	positive	localized	yes	female	2.5	adult	20.2158	active	4	NA	2
2797	2012-2013	S	Toledo	positive	35211	negative	NA	negative	NA	yes	female	3	adult	26.1501	active	4	NA	6
2798	2012-2013	S	Toledo	positive	36678	negative	NA	positive	localized	yes	male	0.75	juvenile	10.5373	NA	NA	NA	7
2799	2012-2013	S	Toledo	positive	25152	negative	NA	positive	localized	yes	female	0.75	juvenile	12.8462	no_active	NA	NA	5
2800	2012-2013	S	Toledo	positive	27334	negative	NA	positive	localized	yes	female	0.9	juvenile	15.7191	active	2	33.3333	8
2801	2012-2013	S	Toledo	positive	26279	negative	NA	negative	NA	yes	NA	0.8	juvenile	17.4558	NA	NA	NA	6
2802	2012-2013	S	Toledo	positive	34705	negative	NA	positive	localized	yes	NA	1.5	subadult	18.3898	NA	NA	NA	1
2803	2012-2013	S	Toledo	positive	25133	negative	NA	positive	generalized	yes	female	2	adult	20.5248	no_active	NA	NA	7
2806	2012-2013	O	Ciudad_Real	positive	22759	positive	30.9447	negative	NA	yes	female	2	adult	18.5451	active	NA	NA	1
2807	2012-2013	O	Ciudad_Real	positive	36444	negative	NA	positive	localized	yes	female	4	adult	26.4531	NA	NA	NA	3
2808	2012-2013	O	Ciudad_Real	positive	32045	negative	NA	positive	localized	yes	female	4	adult	21.5264	active	NA	NA	3
2809	2012-2013	O	Ciudad_Real	negative	NA	negative	NA	positive	generalized	yes	female	2	adult	20.3071	active	NA	NA	6
2810	2012-2013	O	Ciudad_Real	positive	29913	negative	NA	negative	NA	yes	female	3	adult	26.7267	NA	NA	NA	2
2824	2012-2013	N	Ciudad_Real	positive	36407	positive	34.2927	NA	NA	yes	female	3	adult	NA	active	3	NA	NA
2826	2012-2013	N	Ciudad_Real	positive	27928	negative	NA	NA	NA	yes	female	3	adult	NA	no_active	NA	NA	NA
2827	2012-2013	N	Ciudad_Real	positive	25831	positive	21.2312	NA	NA	yes	female	3	adult	NA	NA	NA	NA	NA
2828	2012-2013	N	Ciudad_Real	positive	25013	positive	30.8478	NA	NA	yes	female	3	adult	NA	no_active	NA	NA	6
2829	2012-2013	N	Ciudad_Real	positive	22653	positive	34.9682	positive	generalized	yes	male	0.5	juvenile	NA	NA	NA	NA	3
2830	2012-2013	N	Ciudad_Real	positive	35528	positive	35.8161	NA	NA	yes	female	1	subadult	NA	no_active	NA	NA	NA
2832	2012-2013	N	Ciudad_Real	positive	24199	positive	34.9155	NA	NA	yes	male	1	subadult	NA	NA	NA	NA	4
2837	2012-2013	N	Ciudad_Real	positive	30506	positive	35.8463	NA	NA	yes	female	NA	NA	NA	active	NA	NA	8
2840	2012-2013	N	Ciudad_Real	positive	25941	negative	NA	NA	NA	yes	female	NA	NA	NA	active	NA	NA	5
3126	2014-2015	F	Cuenca	positive	23653	negative	NA	negative	NA	yes	female	3	adult	NA	active	NA	NA	NA
3131	2014-2015	F	Cuenca	positive	30981	negative	NA	negative	NA	yes	female	2	adult	NA	active	NA	NA	0
3140	2014-2015	F	Cuenca	negative	NA	negative	NA	negative	NA	yes	male	NA	NA	NA	NA	NA	NA	NA
3142	2014-2015	F	Cuenca	positive	35885	negative	NA	negative	NA	yes	male	NA	NA	NA	NA	NA	NA	NA
3143	2014-2015	F	Cuenca	positive	37696	negative	NA	negative	NA	yes	male	NA	NA	NA	NA	NA	NA	NA
R45	2012-2013	M	Badajoz	positive	38.3	negative	NA	NA	NA	yes	male	0.5	juvenile	2.37499	NA	NA	NA	NA
R47	2012-2013	C	Badajoz	positive	38933	negative	NA	NA	NA	yes	NA	2.5	adult	NA	NA	NA	NA	NA
R51	2012-2013	M	Badajoz	positive	26271	positive	30.8398	NA	NA	yes	NA	NA	NA	NA	NA	NA	NA	NA
R65	2012-2013	C	Badajoz	positive	36909	negative	NA	NA	NA	yes	NA	NA	NA	NA	NA	NA	6	NA
R66	2012-2013	C	Badajoz	positive	34878	negative	NA	NA	NA	yes	NA	NA	NA	NA	NA	NA	11	NA

## Sheet: Table S2
Reference	NInterstitial	Bronchopneumonia	Pleuritis	Peribronchitis	Bronquitis	HiperNT2	Emphysema	Necrosis	Score_Micro	Vasculitis
1696	4	4	4	6	6	0	0	0	24
1698	1	0	4	0	0	0	0	0	5
1699	2	0	2	0	0	0	1	0	4
1700	2	0	1	0	0	0	0	0	3
1701	2	0	1	2	3	0	0	0	8
1702	2	0	1	2	0	0	1	0	5
1703
1704
1705
1706
1712	0	0	6	1	0	0	0	0	7
1713	1	0	0	0	0	0	3	0	1
1745
1746	1	3	0	1	0	0	0	0	5
1747	0	0	0	1	0	0	0	0	1
1748
1755	3	0	2	1	0	0	1	0	6
1768	0	0	0	0	0	0	0	0	0
1771	1	0	0	2	0	0	1	0	3
1774	0	0	0	0	0	0	0	0	0
1808	2	0	4	3	0	0	0	0	9
2240
2243
2274	0	0	0	4	4	0	1	0
2280
2285	0	0	0	0	0	0	0	0
2287
2289	1	0	0	1	0	0	0	0
2305	0	0	0	3	0	0	0	0
2306	0	0	0	0	0	0	0	0
2307	4	0	0	1	0	0	0	0
2308	2	0	3	3	0	0	0	1
2309	0	0	0	3	0	0	1	0
2310	1	0	0	2	3	0	0	0
2311	0	0	0	1	0	0	0	0		No
2312
2313
2314	1	0	0	4	0	0	1	0
2330	0	0	0	4	1	0	1	0
2331	0	0	0	6	4	0	2	0
2344
2351	0	4	0	0	1	0	1	0
2352
2353	0	0	0	5	0	0	3	0
2354
2363	0	0	0	1	1	0	1	0	2
2371
2381
2385
2386	0	0	2	3	3	0	0	0
2387	1	0	0	2	2	0	0	0
2392
2397	0	0	0	5	0	0	0	0
2398	5	0	0	2	0	0	1	0
2402	1	0	4	0	0	0	1	0
2416
2418
2422
2436	1	0	3	1	1	0	1	0
2437	3	0	3	4	1	0	1	0
2497	0	0	0	0	0	0	1	0
2498	0	0	0	6	0	0	3	0
2501	1	1	0	3	3	0	1	0
2508	3	0	0	0	0	0	1	0
2531	0	0	0	0	0	0	1	0
2547
2552
2554	2	0	0	2	0	0	1	0
2556	0	0	0	0	0	0	1	0
2557	0	0	0	0	0	0	0	0
2558	2	0	2	0	0	0	0	0
2563	0	0	0	0	0	0	3	0
2564	1	0	1	0	0	0	1	0
2567	0	0	5	0	0	0	2	0
2582	0	0	0	3	2	0	1	0
2583	1	0	0	4	0	0	1	0
2584	0	0	0	0	0	0	1	0
2585	0	0	0	0	2	0	1	0
2586	0	0	0	1	0	0	1	0
2587	0	0	0	3	0	0	1	0
2593	0	0	0	2	1	0	1	0
2594	3	0	2	1	0	0	0	0
2595	1	0	4	1	0	0	1	0
2614	4	0	3	1	0	0	1	0
2615	0	0	1	0	0	0	2	0
2616	3	0	0	1	0	0	1	0
2619	0	0	0	0	4	0	0	0
2623	1	0	0	0	0	0	2	0
2632	3	0	0	0	0	0	1	0
2633
2651	0	0	2	0	0	0	0	0
2652	0	0	0	1	0	0	2	0
2653	0	0	0	1	0	0	1	0
2654	0	0	0	0	0	0	1	0
2658	0	1	2	0	0	0	0	0
2660	0	0	0	0	0	0	1	0
2661	0	0	0	0	0	0	2	0		No
2662	1	0	6	0	0	0	1	0
2673	1	0	0	0	0	0	1	0
2674	0	0	0	1	0	0	0	0
2675	1	0	0	0	0	0	0	0
2677	0	0	0	0	0	0	1	0
2711	0	0	2	0	0	0	1	0		No
2712										No
2713	1	0	1	0	0	0	0	0		No
2714	2	0	0	1	0	0	0	0		No
2715	0	0	1	0	0	0	3	0		No
2718	1	0	1	0	0	0	1	0		No
2719	0	0	1	1	0	0	1	0		No
2721	0	0	0	3	0	0	1	0
2742	0	3	0	1	0	0	0	0		No
2743	4	0	0	2	0	0	0	0
2744	0	0	0	0	0	0	0	0		No
2745	0	0	1	0	0	0	1	0		Yes
2747	0	0	0	0	0	0	1	0		No
2748	0	3	0	0	0	0	0	0		No
2749	1	0	0	4	0	0	1	0		Yes
2750
2751	2	0	0	1	0	0	0	0		No
2772	1	0	0	4	1	0	0	0		No
2773	1	0	0	0	0	0	0	0		No
2774	1	0	0	0	0	0	1	0		No
2775	0	0	0	2	0	0	2	0		No
2776	0	0	0	0	4	0	1	0		No
2777	1	0	1	3	0	0	1	0
2778	1	0	0	0	0	0	0	0		Yes
2779	0	0	0	0	0	0	1	0		No
2780	3	5	1	4	0	0	0	0		No
2781	0	0	0	1	1	0	1	0		No
2782										No
2783	0	0	0	0	0	0	1	0		No
2785	1	0	0	2	0	0	0	0		No
2786	0	0	2	1	0	0	0	0		No
2789	0	1	0	0	0	0	2	0		Yes
2791	0	0	0	1	0	0	1	0		No
2792	1	0	0	1	0	0	1	0		Yes
2793	1	0	0	0	0	0	0	0		No
2794	0	0	0	1	0	0	1	0		No
2795	1	0	0	0	0	0	1	0		No
2796	1	0	0	1	0	0	1	0		No
2797	5	0	0	1	0	0	1	0		No
2798	1	0	0	6	0	0	1	0		Yes
2799	1	0	0	4	0	0	1	0		No
2800	0	3	1	4	0	0	0	0		No
2801	0	0	0	4	2	0	2	0
2802	1	0	0	0	0	0	1	0
2803	4	0	1	1	1	0	0	0
2806	0	0	1	0	0	0	2	0
2807	0	0	0	3	0	0	2	0		No
2808	3	0	0	0	0	0	1	0
2809	4	0	0	2	0	0	0	0
2810	1	0	1	0	0	0	1	0
2824	1	0	0	4	0	0	1	0
2826
2827
2828
2829	0	0	0	6	0	0	1	0
2830	0	0	0	3	0	0	1	0
2832	3	0	0	1	0	0	1	0
2837	0	3	0	4	1	0	1	0
2840	4	0	0	1	0	0	1	0
3126
3131
3140
3142
3143
